# Supplementary material for: The Unmet Needs of Pancreatic Cancer Carers Are Associated with Anxiety and Depression in Patients and Carers
Source: Cancers (Basel). 2023 Nov 7;15(22):5307. doi: 10.3390/cancers15225307 (PMC10670364; doi:10.3390/cancers15225307)
Supplement: Supplementary file 1 [file cancers-15-05307-s001.zip]

Archive with 1 entries (1 files):
- cancers-2616520-supplementary.pdf
